# Supplementary material for: The PAX8 cistrome in epithelial ovarian cancer
Source: Oncotarget. 2017 Nov 27;8(65):108316–32. doi: 10.18632/oncotarget.22718 (PMC5752447; doi:10.18632/oncotarget.22718)
Supplement: Supplementary file 1 [file oncotarget-08-108316-s001.xlsx]

## Sheet: ST1
Supplementary Table 1. Validation of PAX8 target genes. Genes identified in the microarray analyses were independently validated by real-time semi-quantiative PCR (RT-qPCR). FC, fold-change. P-value in RT-qPCR from two-tailed paired Student's T-test. All except histone H2A subunits were validated.
	Microarray				RT-qPCR
	HeyA8		IGROV1		HeyA8		IGROV1
Gene Name	FC	P-value	FC	P-value	FC	P-value	FC	P-value
AJAP1	-1.9	3.82e-10	-1.8	2.17e-09	-30.106	0.041	-16.7	0.018
ANKRD1	1.6	0.00202	10.8	4.06e-09	2.5	0.083	21.848	0.0541215
HIST2H2AA3	2	8.41e-07	1.7	2.24e-06	-1.235	0.278	-1.447	0.216
HIST2H2AA4	1.9	1.79e-06	1.6	8.88e-07
HIST2H2AC	1.6	1.35e-06	1.5	0.000362
PRSS23	1.5	0.00021	3.9	6.86e-10	1.593	0.037	5.722	0.0430063
STC1	2.7	2.51e-05	1.8	2.18e-05	6.019	0.133	1.577	0.203
VASN	1.7	4.02e-07	6	5.38e-11	1.486	0.189	4.67	0.071807
