# Supplementary material for: The PAX8 cistrome in epithelial ovarian cancer
Source: Oncotarget. 2017 Nov 27;8(65):108316–32. doi: 10.18632/oncotarget.22718 (PMC5752447; doi:10.18632/oncotarget.22718)
Supplement: Supplementary file 2 [file oncotarget-08-108316-s002.xlsx]

## Sheet: ST2
Supplementary Table 2. Gene expression probes. The following probes were used for targeted gene expression analyses (Life Technologies).
Gene	Probe	Notes
PAX8	Hs01015257_g1
ACTB	Hs01060665_g1
GAPDH	Hs02758991_g1
AJAP1	Hs00982497_m1
ANKRD1	Hs00173317_m1
HIST2H2	Hs00358508_s1	Detects histone cluster 2
PRSS23	Hs00970839_s1
STC1	Hs00174970_m1
VASN	Hs01936449_s1
