# Supplementary material for: The PAX8 cistrome in epithelial ovarian cancer
Source: Oncotarget. 2017 Nov 27;8(65):108316–32. doi: 10.18632/oncotarget.22718 (PMC5752447; doi:10.18632/oncotarget.22718)
Supplement: Supplementary file 3 [file oncotarget-08-108316-s003.xlsx]

## Sheet: ST3
Supplementary Table 3. Cross correlation QC metrics.
Cell line	Factor	Replicate	NSC	RSC	Qtag
HeyA8	H3K27ac	Rep1	1.04418	1.04095	1
HeyA8	H3K27ac	Rep2	1.13043	1.22475	1
HeyA8	PAX8	Rep1	1.01871	1.00517	1
HeyA8	PAX8	Rep2	1.0206	0.949866	0
IGROV1	H3K27ac	Rep1	1.04114	0.852567	0
IGROV1	H3K27ac	Rep2	1.08594	1.05839	1
IGROV1	PAX8	Rep1	1.03829	0.9553	0
IGROV1	PAX8	Rep2	1.01598	0.630743	0
