# Supplementary material for: The PAX8 cistrome in epithelial ovarian cancer
Source: Oncotarget. 2017 Nov 27;8(65):108316–32. doi: 10.18632/oncotarget.22718 (PMC5752447; doi:10.18632/oncotarget.22718)
Supplement: Supplementary file 4 [file oncotarget-08-108316-s004.xlsx]

## Sheet: ST4
Supplementary Table 4. Irreproducible discovery rate (IDR) QC metrics. Np is the number of peaks in the pooled experiment, Nt is the number of peaks in the true replicates, N1 is the number of peaks in replicate 1 and N2 is the number of peaks in replicate 2.
	HeyA8		IGROV1
	PAX8	H3K27ac	PAX8	H3K27ac
N1	1986	28703	4887	16539
N2	1641	16742	1453	13018
Np	3527	27240	3737	17143
Nt	2923	21563	3029	15030
N1/N2	1.21024	1.71443	3.36339	1.27047
Np/Nt	1.20664	1.26328	1.23374	1.14059
